# Supplementary material for: Developmental and Nutritional Changes in Children with Severe Acute Malnutrition Provided with n-3 Fatty Acids Improved Ready-to-Use Therapeutic Food and Psychosocial Support: A Pilot Study in Tanzania
Source: Nutrients. 2024 Feb 28;16(5):692. doi: 10.3390/nu16050692 (PMC10934689; doi:10.3390/nu16050692)
Supplement: Supplementary file 1 [file nutrients-16-00692-s001.zip]

Archive with 1 entries (1 files):
- nutrients-2826587-supplementary.pdf
